# Supplementary material for: BRAF and MEK Inhibitors and Their Toxicities: A Meta-Analysis
Source: Cancers (Basel). 2022 Dec 26;15(1):141. doi: 10.3390/cancers15010141 (PMC9818023; doi:10.3390/cancers15010141)
Supplement: Supplementary file 1 [file cancers-15-00141-s001.zip]

Archive with 1 entries (1 files):
- cancers-2062700-supplementary.pdf
